# Supplementary material for: Structural equation modelling of the role of cognition in functional interference and treatment nonadherence among haemodialysis patients
Source: PLoS One. 2024 Oct 17;19(10):e0312039. doi: 10.1371/journal.pone.0312039 (PMC11486361; doi:10.1371/journal.pone.0312039)
Supplement: S1 Data — (CSV) [file pone.0312039.s001.csv]

Age	Years_Edu	MoCA_Executive	MoCA_Attention	MoCA_Memory	MoCA_Language	MoCA_Orientation	EPS_General	EPS_Health	PAOFI_Memory	PAOFI_Language	PAOFI_MSP	PAOFI_HLC	WSAS_Work	WSAS_Home	WSAS_Social	WSAS_Leisure	WSAS_Relationship	PHQ_Sum	GAD_Sum	Fatigue	MARS_Sum	DDFQ_1	DDFQ_2	DDFQ_3	DDFQ_4	Diabetes	Hypertension	Hyperlipidaemia	CVD	Relative_IDWG	Na	K	Ca	PO4	CaxPO4
63	6	2	6	0	4	4	5	1	2.8	1.78	1.6	1.67	0	0	0	0	0	0	0	5	7	0	0	3	2	1	1	1	1	4.552845528	138	4.6	8.4	5.2	44
79	16	2	5	0	5	6	9	3	2.4	2.78	3	2.11	3	1	3	3	2	2	1	3	12	0	0	0	0	1	1	1	1	3.681843732	136	5.3	8.9	3.9	35
63	8	2	4	4	5	6	3	5	1.2	1.33	1.8	1.33	0	0	0	0	0	0	1	4	9	4	2	0	0	0	1	0	1	2.206736353	144	4.6	8.2	5.2	43
55	11	5	6	0	4	6	10	6	1.8	1.22	1.4	1.89	8	7	6	5	0	2	1	4	5	3	2	3	2	1	1	0	1	0.177619893	133	4.4	8.9	3.7	33
35	10	3	6	4	4	6	9	5	1.8	1.78	1	2.44	4	0	4	0	0	5	4	5	9	0	0	0	0	0	1	0	0	4.439063761	135	4.1	8.4	5.4	45
63	10	4	4	0	5	6	8	2	1.2	1.38	1	1.22	0	0	0	0	0	0	0	1	5	0	2	0	0	0	1	1	0	4.008786381	142	5.3	9.6	4.6	44
58	6	3	6	3	4	6	11	6	3.1	3	1.4	1.89	1	0	0	4	0	1	1	1	17	14	4	14	4	1	1	0	0	3.183760684	138	4.6	9.8	3.5	34
47	16	6	6	1	4	6	17	8	2.1	1.78	1.4	1.67	0	0	0	0	0	1	0	2	8	3	1	0	1	1	1	1	0	3.004291845	138	4.6	9.1	5	46
72	10	3	5	4	3	6	5	1	4.2	3.67	4	3.67	4	3	3	4	4	2	2	4	5	0	3	0	3	1	1	1	1	4.95818399	141	4	9	3.4	31
64	3	3	2	0	3	5	7	1	1.6	2.11	1.2	1.67	4	0	0	0	0	1	2	1	7	0	1	0	1	1	1	1	1	3.597122302	136	4.8	8.8	4.4	39
57	20	6	6	4	6	5	8	3	2.8	3	1.8	2.56	6	3	6	5	3	3	3	5	13	14	2	14	2	0	1	1	1	4.241478012	133	4.5	9.6	4.2	40
68	7	5	4	0	4	6	7	2	2.6	1.22	1	1	0	0	0	0	0	0	0	1	5	0	0	0	0	0	0	0	0	3.991060026	139	3.5	9.3	6	56
71	10	2	6	3	5	6	7	5	2	1.78	2.2	2.44	N/A	0	0	0	0	0	0	2	5	1	1	0	1	1	1	1	0	2.311643836	139	4.6	8.9	4.1	36
48	12	6	6	4	6	5	9	4	2.3	2.44	1.8	1.56	0	0	0	0	0	0	2	3	12	14	2	7	2	1	1	1	1	2.310231023	140	4.6	8.9	6	53
58	8	5	6	3	6	6	9	5	1.6	1	1.4	1	0	0	0	0	0	0	0	4	7	4	2	7	3	1	1	1	0	2.859649123	139	4.8	9.5	5.2	49
73	11	4	4	0	4	6	7	3	3.7	3.22	1.8	3.78	5	0	0	0	6	5	3	6	5	0	0	0	0	1	1	1	0	3.886168911	135	4.2	8.6	3.3	28
66	10	5	6	0	4	6	5	5	2.3	1.11	1.6	1.33	0	0	0	0	0	0	0	1	5	0	0	0	0	1	1	1	0	3.854875283	142	4.9	10.3	4	41
54	11	6	5	3	5	6	13	7	1.2	2.11	2.8	1.67	1	0	0	0	0	0	0	4	6	3	1	3	2	1	1	1	1	3.683241252	138	4.2	9	3.8	34
64	13	4	6	3	5	6	7	2	1.8	1.22	1.2	1.11	0	0	0	0	0	0	0	2	5	14	3	4	2	1	1	1	1	4.580606782	141	4.5	9.2	3.5	32
49	6	6	5	4	1	6	4	2	1.2	1	1.2	1.11	2	0	0	2	0	1	0	1	13	3	2	3	2	1	1	1	0	2.843803056	132	4.2	9.2	5	46
82	3	4	3	0	4	6	1	2	2.3	1.89	1.4	1.44	0	0	0	0	0	0	0	5	5	3	2	0	0	0	1	1	1	3.255813953	138	5.1	9.4	4.1	39
66	10	6	5	0	4	5	11	4	2.8	3	4.75	2.22	1	1	0	1	1	0	0	3	7	0	0	2	2	1	1	1	0	3.308575287	140	4.2	9.4	3.6	34
83	12	4	5	4	5	6	10	2	1.4	1.56	1	1.11	0	0	0	0	0	1	0	2	5	0	0	0	1	0	1	0	0	3.545179421	137	4.3	8.6	3.8	33
63	10	4	5	0	4	6	2	3	3	2.89	3.4	2.67	3	3	3	3	3	0	0	1	5	8	0	8	2	0	1	0	1	3.414469236	140	5.5	9.8	5.7	56
65	10	4	3	0	4	5	2	3	3	3.25	2	2.56	4	4	0	4	0	1	1	4	11	4	2	7	2	1	1	0	1	3.440260344	143	5.2	8.6	5.6	48
64	10	5	5	0	4	5	6	5	2.4	2.56	3.4	2.56	3	3	3	3	3	2	4	4	6	14	1	0	1	1	1	1	1	4.514435696	144	5.3	8.8	3.8	33
50	11	4	6	2	4	6	16	6	3	2.89	2.2	2.33	2	1	1	1	1	1	2	N/A	12	2	2	2	2	0	0	0	0	4.052407069	142	4	9.4	3.9	37
39	13	3	4	5	2	5	7	5	2.5	2.67	1.6	2.33	1	1	1	1	1	0	0	2	7	2	1	2	2	0	1	0	0	4.591836735	141	5.4	10.2	6.1	62
76	12	7	6	3	6	6	17	10	1	1.44	1.4	1.11	0	0	0	0	0	0	0	2	7	0	0	0	0	0	1	0	0	2.796859666	138	4.6	9.2	5.2	48
56	12	6	6	5	6	6	11	3	1.5	1.44	2	1.33	0	0	0	0	0	0	0	2	6	0	0	0	1	1	1	1	0	2.244008715	143	3.4	8.4	2.5	21
49	10	0	6	5	5	6	4	5	3	1.33	1.4	1.11	0	0	0	0	0	0	0	4	14	7	2	0	1	1	0	1	0	2.383698577	135	5.3	9.1	5.5	50
49	N/A	3	6	2	6	6	9	3	2.1	1.14	1.2	1.33	N/A	0	0	0	0	1	2	3	6	0	2	0	2	1	0	0	1	2.673492605	138	6	8.3	5.3	44
36	15	5	5	3	5	6	8	5	2.8	2.67	2.2	1.78	3	6	7	3	3	3	4	4	6	3	1	7	2	0	1	0	0	4.080756014	141	4.6	8.5	3.8	32
55	12	2	3	3	2	6	12	6	1.7	2.13	2.2	2.11	2	2	1	0	1	0	1	6	7	2	1	2	1	1	1	1	1	4.121526142	140	4.6	8.4	6.1	51
33	12	7	6	4	5	6	8	7	1.6	1.22	1.8	2.11	5	5	5	3	4	2	4	3	9	4	2	4	2	1	1	0	0	3.198653199	140	5.1	8.3	6	50
39	12	4	4	4	4	6	11	5	1.2	1.44	1	1	0	0	0	0	0	2	0	3	6	3	N/A	3	N/A	0	1	1	1	3.113772455	142	5.4	9.2	7.6	70
65	10	4	4	1	4	5	9	7	2.2	1.44	1	1.56	3	1	0	1	0	0	0	2	5	0	0	0	1	0	0	0	0	2.004716981	141	4.2	10	4	40
70	14	5	6	0	4	6	12	7	2.4	2	1.8	2	1	2	2	1	2	1	1	4	7	0	2	0	1	1	0	0	0	2.39390642	136	5.5	9.2	2.2	20
72	16	5	5	0	5	5	9	7	1.7	1.22	1.4	1	1	0	3	0	0	0	0	4	5	2	1	0	0	1	1	0	1	3.739376771	140	4.7	10.1	4	40
49	12	2	5	4	5	5	7	5	2.6	2.33	2.4	2.33	1	1	4	4	0	2	0	2	5	0	3	0	3	1	0	0	0	4.739583333	140	5.1	9.1	4.8	44
57	10	4	5	2	4	5	5	2	1.8	1.25	2.2	1.44	0	0	0	0	0	0	0	1	5	0	0	0	0	1	1	0	1	3.248431155	134	4.6	8.4	3.6	30
42	14	5	6	5	5	6	14	4	1.6	1.22	2	1.11	4	4	4	4	2	0	0	3	11	0	2	2	2	1	1	1	0	3.717380601	138	3.9	8.1	4.5	36
62	12	1	5	0	5	6	5	4	1.6	1.22	1.8	1.44	0	0	0	0	2	2	0	4	11	0	0	2	2	1	1	1	1	3.913538111	139	5.4	10.2	6	61
27	14	7	5	3	5	6	11	3	4.1	3.22	3	3	4	5	6	4	6	3	3	5	6	9	3	10	2	0	1	0	0	3.496503497	142	4.1	9.4	6	56
66	12	4	3	3	6	6	7	8	2	1.67	2.6	2.11	2	1	2	1	0	1	1	3	7	0	2	1	2	0	1	0	0	3.894335512	141	5.4	9	6	54
73	9	5	5	1	5	6	4	3	2	2.43	1.8	1.89	1	0	0	0	0	0	0	3	7	2	1	2	1	0	1	1	0	2.608142494	140	5.8	9.6	2.8	27
64	9	6	6	4	6	6	7	4	1.8	1.11	1.6	1.33	0	0	0	0	0	0	0	3	7	0	0	0	0	0	1	1	0	4.779582367	141	6	8.2	4.5	37
74	7	6	5	0	6	6	3	3	1.6	1.22	1.2	1.11	1	0	0	0	0	1	0	5	6	3	1	14	1	1	1	1	0	4.060356653	138	5.8	7.5	2.9	22
53	13	5	6	4	5	6	6	3	1.9	1.89	1.8	1.22	8	1	7	1	1	0	0	N/A	9	0	0	0	1	1	1	1	1	4.266030737	139	4.9	9	5.4	49
79	12	6	6	0	5	6	14	5	1.3	1.44	2.8	1.33	1	7	6	7	3	5	6	5	5	0	1	2	2	0	1	0	0	2.007797271	139	5.9	9.7	5.5	53
71	10	2	0	0	3	6	4	3	1.22	2.11	3.67	3.33	4	5	6	6	5	0	0	1	5	0	0	0	0	0	1	1	0	2.919212492	141	5.5	8.8	4.3	38
55	14	6	6	4	5	6	15	5	1.2	1.22	1.4	1.22	0	0	0	0	0	1	0	2	5	1	0	0	0	1	1	1	1	2.261712439	142	4.3	8.8	4	35
67	10	6	5	4	5	6	15	5	2.1	2	2.6	1.89	1	1	1	1	1	3	1	3	6	2	1	0	0	0	1	1	0	6.088992974	138	4.2	9.1	5.6	51
65	6	2	6	2	3	5	9	3	1.6	3	1.8	1.22	0	0	0	0	0	3	2	4	7	7	1	3	1	1	1	1	1	1.169706582	136	6.1	9.3	3.8	35
65	10	2	5	0	4	6	12	2	1.6	2.88	2.6	2	2	3	3	0	3	0	0	1	7	0	1	0	0	0	1	1	1	4.320987654	141	4.6	9.6	3.9	37
62	17	2	5	3	5	6	6	2	2	2.78	1	1.22	0	0	0	0	0	0	0	2	5	0	0	0	0	0	1	0	0	4.594594595	143	4.6	9.1	4.5	41
56	29	5	5	5	5	6	10	14	1.4	1.11	1.4	1.11	1	0	0	0	0	1	0	6	9	2	1	0	0	0	1	0	1	3.286384977	137	6.4	7.7	4.1	32
35	12	4	4	5	5	5	2	3	1.4	2	1.8	2.22	0	0	0	0	0	1	3	2	9	2	2	14	2	0	1	0	0	2.264349658	138	3.3	10.4	5.1	53
71	12	5	6	0	6	6	11	5	2.5	2	2	2.56	2	2	2	3	2	2	2	3	8	0	2	0	1	1	1	1	1	2.380165289	136	5.3	10.6	4.3	46
70	10	5	6	3	4	6	9	5	2.33	1.67	1	1	0	0	0	0	0	0	0	1	7	14	2	14	2	0	1	0	0	4.205246914	144	4.7	9.2	4.4	40
41	18	4	5	4	4	6	16	8	2.2	2.22	2	2.67	1	1	2	1	1	2	2	4	15	10	1	0	1	1	1	1	1	3.64477871	136	4.6	7.6	5.2	40
70	10	3	6	4	5	5	6	3	2.4	1.67	1	1.22	0	0	0	0	0	0	0	1	7	0	0	0	0	0	0	0	0	1.329622758	139	4.6	8.6	3.3	28
80	9	4	6	2	4	6	3	3	1	1.44	1	1	0	0	0	0	0	0	0	1	5	0	0	0	0	0	1	1	1	2.451641925	139	4.1	8.9	5.8	52
64	13	4	5	0	4	5	13	3	1	1.56	1	1	0	0	0	0	0	0	0	4	5	4	2	3	2	1	1	0	0	4.012465914	139	4.3	9.3	4.5	42
74	0	2	4	3	4	6	3	1	1	3.44	1	1.56	0	0	0	0	0	0	0	1	7	0	0	0	0	0	0	0	1	3.333333333	139	3.7	8.6	3.8	33
60	10	6	5	1	5	5	4	4	2.8	3.33	2.6	2.67	3	4	4	4	4	0	0	4	5	0	0	0	0	1	1	0	1	3.791235844	133	4.4	8.2	3.3	27
65	12	7	5	5	5	6	12	5	2.2	1.78	3.2	2.33	7	7	6	6	6	4	2	3	9	1	2	1	1	1	1	1	1	3.273322422	144	4.9	9.7	6.8	66
73	12	3	6	5	6	5	12	7	1.4	1.44	1.8	1	0	0	0	0	0	0	0	1	5	0	1	0	0	1	1	0	0	3.355704698	135	5.6	9.3	4.5	42
42	14	4	6	3	4	4	11	9	1.2	1	1.4	1.11	0	0	0	0	1	1	0	4	6	0	0	14	2	0	1	0	0	2.944640754	144	4.6	9.8	7.8	76
58	12	5	5	5	5	6	6	6	1.5	1.44	1	1	0	0	0	0	0	0	0	5	5	0	0	0	0	0	1	0	1	3.924696873	138	5.1	8.4	4.3	36
68	10	4	5	0	5	6	12	5	1.6	1.78	1.2	1	0	0	0	0	1	3	0	1	7	0	0	0	0	1	1	1	0	3.072625698	136	4	8.8	4.2	37
80	3	1	6	3	4	5	9	4	1.3	1.22	1.6	1.44	0	3	0	0	1	1	1	2	5	0	0	0	0	0	1	1	0	2.726653033	142	4.7	8.8	5.6	49
66	10	5	4	3	5	5	5	5	2.4	2.22	2.6	2	2	2	2	1	1	0	0	4	8	0	0	0	0	0	0	0	0	3.445990722	143	5	9.6	3.5	34
68	6	4	6	3	5	6	10	4	1.1	1.22	1.2	1	0	0	0	0	0	0	0	1	5	14	2	0	0	0	1	0	0	3.357314149	137	4.3	8.4	2.8	24
65	10	6	6	3	5	6	7	4	2.9	3	2.4	2.56	4	3	4	4	4	6	6	6	10	0	0	0	0	0	1	0	1	3.737373737	138	5.6	8.7	4	35
56	10	5	4	5	6	6	11	3	1.2	1.33	2	1	0	0	0	0	0	0	0	2	6	2	1	2	1	1	1	0	1	3.856749311	141	4.6	10	5	50
58	5	2	2	0	3	6	6	4	2.9	3	1.2	2	0	0	0	0	0	2	2	2	7	2	1	0	0	0	1	1	0	2.476473502	142	4.8	8.5	7.5	64
50	10	6	6	5	6	6	7	6	1.7	1.78	2.4	1.33	2	2	4	2	1	2	2	2	10	4	2	6	2	0	1	1	0	2.997762864	142	3.9	8.8	5.4	48
60	12	5	5	3	6	6	18	7	3.1	2.67	2	2.44	3	2	2	2	2	0	0	3	7	0	0	2	1	0	0	1	1	5.178701678	140	4.8	8.6	4.1	35
62	15	7	6	3	5	6	10	4	3.7	1.75	1.4	2.67	0	0	0	0	0	1	1	6	8	0	0	0	1	0	1	0	1	4.341085271	138	5.7	8.9	5.2	46
52	11	5	5	4	3	6	14	7	2.4	2.33	1.6	1.33	2	0	7	1	1	0	0	3	5	0	1	5	2	0	1	0	0	4.185463659	138	4.7	8.5	2.4	20
77	11	3	4	3	3	6	6	3	1.2	1.63	1	1	0	0	0	0	0	1	0	2	5	0	0	0	0	0	1	1	0	3.974895397	141	5	8.6	5	43
57	9	5	4	4	3	6	9	4	2.7	2.89	3.2	2.11	1	0	0	0	0	1	1	3	6	0	0	4	1	1	1	1	1	4.798464491	138	5.3	7.2	6.6	48
71	6	3	5	0	6	6	6	3	1.2	1.78	1.8	1.22	0	0	0	0	0	1	1	4	7	N/A	0	0	1	1	1	1	0	-1.264679313	142	5.1	8.4	2.3	19
56	8	3	6	2	6	6	9	3	1.1	1	1.2	1	0	0	0	0	0	0	0	2	7	14	4	0	0	0	1	0	1	4.115226337	143	5.2	9.1	5.2	47
61	10	4	5	3	6	6	13	7	4	2.78	1.8	1.67	0	1	1	0	0	0	0	2	11	14	1	0	2	1	1	0	0	5.374396135	141	4.4	8	5.2	42
51	12	2	3	2	4	6	5	7	3.8	3.13	2.8	3	3	3	5	4	1	2	2	4	7	2	2	2	2	0	1	1	0	2.959697733	139	5.1	9.2	5.6	52
51	14	5	6	4	6	6	8	7	1.9	2	2	1.78	2	2	2	2	2	4	4	4	7	N/A	1	N/A	1	1	1	0	0	4.590818363	142	4.1	9.4	4.4	41
57	8	4	3	4	5	6	7	2	2.3	1.67	2.6	2	3	3	N/A	1	1	4	4	4	15	N/A	1	N/A	1	1	1	1	1	3.538812785	139	5.6	9.5	5.5	52
64	6	5	5	2	6	6	9	6	2.7	3.33	3.2	2.44	0	4	6	1	2	4	3	4	8	0	0	0	0	1	1	1	1	3.586097946	138	5	8.4	5.6	47
75	10	5	5	3	5	6	18	7	2	1.78	1.2	1.33	1	0	1	0	0	0	0	2	5	N/A	1	N/A	1	0	1	0	0	2.852564103	142	4.7	8.9	4	36
67	10	4	4	0	3	6	3	1	1.1	1.11	1	1.22	0	0	0	0	0	0	0	4	5	0	0	2	1	1	1	0	1	2.762557078	136	3.9	9.2	5.6	52
53	11	6	6	3	5	6	9	3	2.2	1.78	1.2	1.56	3	0	0	0	0	2	1	4	6	14	2	14	2	0	1	1	1	3.412698413	139	4.4	9.1	6.1	56
62	11	3	6	3	5	5	7	3	1	1.11	1	1	0	0	0	0	0	0	0	1	5	0	0	0	0	1	1	0	1	2.010424423	143	5	9.6	3.9	37
43	12	5	5	3	5	5	13	5	1.5	1.78	2.8	1.78	2	2	2	2	1	0	0	2	7	1	1	2	2	1	1	1	0	2.361111111	135	4.4	10.3	3.1	32
35	2	4	2	2	1	5	5	2	1.5	3.11	1	1.33	0	0	0	0	0	0	2	4	5	2	1	5	1	0	1	0	0	6.673960613	143	5	9.6	3.9	37
26	10	3	2	0	2	5	6	3	2.6	2.67	2	2.56	3	5	1	1	1	1	2	4	17	N/A	N/A	10	2	1	0	1	1	6.261859583	131	3.7	8.8	4	35
64	16	3	4	0	5	6	2	0	3.11	3.88	3.5	3.67	2	2	3	3	5	3	4	4	6	N/A	1	N/A	2	1	1	1	0	5.203550658	139	6.7	9.8	4.5	44
50	6	5	1	0	4	6	11	6	1.6	1.38	2.4	1.11	0	0	0	0	0	0	1	2	5	0	0	0	2	1	1	1	1	2.946350044	138	4.9	8.8	3.9	34
54	13	7	6	5	6	6	15	10	2	2.11	1.6	1.11	0	0	0	0	0	0	0	4	7	0	1	0	1	0	1	0	0	3.602811951	139	4.8	8.3	4.2	35
58	10	7	6	4	5	6	4	2	3.1	2.44	1.4	1.44	1	2	2	2	0	1	1	4	7	3	1	0	0	1	1	1	1	2.310385064	142	4.8	10	3.8	38
61	12	6	6	3	5	6	8	6	1.3	1.11	1.4	1	0	0	0	0	0	0	0	2	5	0	0	2	1	0	1	1	0	3.803921569	141	5.6	9	4	36
54	13	7	6	5	5	6	15	8	2.5	1.33	1.2	1	1	0	1	0	0	0	0	2	5	0	1	0	1	1	1	1	0	3.649465365	144	4.3	8.6	5.7	49
68	11	2	5	3	5	6	4	3	1.1	1.11	1.2	1	3	3	0	0	0	0	0	3	5	0	1	0	1	1	1	1	1	3.081028627	141	4.8	9.5	3.7	35
42	16	6	4	0	6	6	18	8	1.4	1.11	3	1.11	0	4	4	0	0	2	2	4	13	14	4	0	1	0	1	1	1	2.153606642	138	6.6	9	6.7	60
69	10	5	6	3	4	6	6	4	2.4	2.67	2.8	1.89	4	4	4	4	4	2	2	4	17	N/A	2	N/A	2	0	1	0	0	3.412856196	140	4.9	8.8	6.9	61
77	10	3	5	1	3	5	3	2	2.9	3.67	2.6	1.56	1	0	0	0	0	2	2	4	8	1	1	0	0	1	1	0	1	3.06372549	142	4.5	8.6	3.8	33
77	11	5	6	0	4	6	3	3	2.2	1	1.4	1.22	0	0	0	0	0	0	3	3	6	2	1	0	0	1	1	1	1	2.526041667	135	5.1	9.2	5.8	53
62	6	2	1	0	3	3	0	0	2.5	1.33	2.2	1.22	4	0	1	0	2	0	0	5	5	0	0	0	0	1	0	0	0	1.604010025	145	3.9	8.4	3.4	29
60	6	5	6	0	4	5	6	5	1.4	2.89	1	1	3	3	3	4	3	1	4	4	10	0	1	0	1	0	1	0	0	3.610354223	142	3.9	8.9	5.1	45
49	12	5	6	0	5	6	17	7	2.4	1.89	1.2	1	0	0	0	0	0	0	0	2	9	14	2	14	2	0	0	0	1	2.867383513	139	4.9	8.8	5.7	50
47	8	5	6	3	5	6	9	8	1.4	2.11	1	1	1	1	4	3	2	1	0	4	6	0	1	0	1	0	1	1	1	3.207750269	139	3.9	8.2	6.1	50
56	10	6	5	3	5	6	20	9	1.2	1.33	1.4	1.33	0	0	0	0	0	0	0	2	5	0	1	0	1	1	0	0	1	2.934898613	142	4.8	8	7.1	57
60	10	4	6	2	4	5	7	3	3.1	2.33	3.4	2.56	6	3	5	6	3	1	1	5	9	0	1	0	1	1	1	1	1	3.77672209	137	4.4	9	4	36
67	5	2	6	0	4	6	6	5	2	2	1	1	0	0	0	0	0	0	0	1	5	0	0	2	1	0	1	0	1	3.937689312	140	4.3	10	2.5	25
60	6	2	1	0	4	6	6	5	1.6	1.67	1	1.44	0	0	0	0	0	2	2	3	7	3	2	3	3	1	1	0	1	3.673094582	143	4.8	9.6	6.4	61
71	12	6	5	4	4	6	13	6	2.6	2.67	2.4	2.44	1	1	2	2	2	3	3	3	6	N/A	1	N/A	1	0	0	0	1	3.067846608	138	5.4	9.6	4.1	39
75	12	1	2	0	3	3	4	5	2.7	2.33	1.2	1	0	0	0	0	0	3	1	6	7	0	0	0	0	1	1	0	1	3.703703704	140	5.4	8.3	5.7	47
60	10	4	6	1	4	5	4	3	1.6	1.78	2	1.89	2	2	2	2	2	1	1	5	10	N/A	2	N/A	2	1	1	0	0	3.391898487	140	5	8.9	6.5	58
64	10	7	5	3	4	6	7	5	1.89	1.33	1	1.11	4	0	0	0	1	0	0	4	6	0	0	0	0	1	0	0	1	1.92926045	140	4.4	8.6	4.1	35
42	18	6	6	5	4	6	18	7	1	1	1	1	0	0	0	0	0	0	0	2	6	3	2	3	3	0	1	1	0	3.889395321	142	4.4	8.9	5.1	45
74	6	5	5	0	4	6	6	4	1.1	1.5	1.2	1.11	0	0	0	0	0	0	0	5	8	0	1	3	2	1	1	0	0	5.527817404	139	4.1	8.8	3.9	34
76	8	2	6	2	6	6	7	3	1.4	2	1	1.11	0	0	0	0	0	0	0	2	7	0	0	0	0	1	1	1	1	2.5	134	4.2	9.7	5.2	50
73	6	4	5	4	4	6	7	5	3.6	1.71	2.8	2.11	4	4	4	0	4	6	4	6	5	0	0	0	0	1	1	0	0	1.43501435	136	3.8	10	5.4	54
62	2	7	5	0	5	6	7	3	2.6	3.44	2.2	1.78	0	0	0	0	0	1	0	3	7	2	1	14	2	0	1	1	0	3.512396694	140	5.4	8.2	2.4	20
57	6	6	3	0	6	6	6	5	1.8	1.67	1	1	0	0	0	0	0	1	0	2	5	0	0	0	0	0	1	0	1	3.464566929	140	4.8	8.8	4.4	39
64	6	6	6	4	4	6	9	3	1.5	1	1	1	0	0	0	0	0	0	0	1	10	2	1	0	0	1	1	1	1	3.505747126	136	3.5	9.5	4.3	41
61	9	5	4	0	5	5	8	4	2.1	2.11	2.2	1.78	0	0	0	2	0	1	1	2	7	14	2	0	0	1	1	1	1	4.061371841	140	4.8	9.7	3.9	38
61	8	6	5	0	4	5	5	3	1.3	1.22	1.2	1	0	0	0	0	0	0	0	3	5	0	0	0	0	1	1	0	0	2.726715686	136	5	9.5	6	57
53	8	5	6	3	4	5	7	4	1	1.22	1	1.22	6	0	0	0	0	0	0	4	7	0	1	4	1	0	1	0	0	3.828197946	137	5.1	8.6	6.6	57
59	10	5	6	3	6	5	8	5	1.9	2.33	1.4	1.44	0	0	0	0	0	1	0	4	7	0	1	1	1	0	0	0	1	3.148425787	138	4.9	7.5	5.9	44
56	6	3	6	4	6	6	6	4	1.9	1	3.4	1.56	0	0	0	0	0	0	0	1	5	0	0	0	0	1	1	1	1	2.938053097	139	4.6	8.6	4	34
62	12	7	5	4	5	6	3	5	3.2	3.67	2.4	3.22	6	5	7	6	6	4	5	3	6	14	2	14	2	0	1	0	0	3.245749614	134	4.7	9.2	4.4	40
64	6	4	6	4	4	6	4	3	3	1.67	1	1.89	2	0	0	0	0	0	0	1	5	4	1	14	2	0	1	1	1	2.635431918	142	5	8.6	4.4	38
61	10	3	5	0	5	6	21	13	2.4	2.33	1	1.11	0	0	0	0	0	2	4	2	8	0	0	0	0	1	1	1	1	3.596127248	137	4.8	9.7	4.9	48
55	8	5	6	3	5	6	3	4	2	1.22	1	1.67	0	0	0	0	0	4	2	4	5	3	1	0	0	0	1	1	1	2.904564315	137	4.3	10.3	6.6	68
59	9	5	3	1	4	6	4	3	4.1	4.22	3	2.11	2	0	2	4	7	6	4	5	5	0	0	0	0	1	1	1	1	2.478839178	137	4.7	8.9	5.5	49
56	6	3	0	2	5	6	7	0	3.3	2.56	2	2.78	3	0	4	4	5	1	0	3	7	0	0	0	0	0	1	1	1	2.41745283	145	5.2	8.6	4.8	41
74	3	0	1	0	4	6	4	2	2.2	4.89	4	3.89	0	8	0	0	0	4	0	6	11	0	0	0	0	1	1	1	1	3.402366864	138	5.4	8.8	2.6	23
67	8	2	4	0	3	6	7	7	1.8	1.33	1	1.22	0	2	1	0	0	2	0	4	5	3	1	3	1	1	1	1	1	3.692307692	132	4.4	9	4.8	43
55	6	4	3	0	5	6	10	4	1.9	3.78	2.2	2.67	5	5	1	7	3	1	2	N/A	5	0	0	5	1	1	1	0	1	3.706422018	135	4.9	9.1	3.8	35
63	9	5	2	0	3	6	4	3	3	1.78	1.6	1	0	0	0	8	6	3	1	6	9	0	0	0	0	1	0	0	1	1.417721519	135	4.2	9	4.2	38
75	4	3	4	0	3	4	4	1	1	1.44	1.2	1	0	0	0	0	0	0	2	3	5	0	0	3	1	1	1	1	1	3.309178744	130	5.1	9.7	3.3	32
69	9	3	6	3	4	6	6	2	3.3	3	3.2	3	2	2	2	2	2	0	0	4	15	N/A	0	N/A	1	1	1	1	1	3.884462151	138	4.7	9.4	6.2	58
54	8	4	6	3	6	5	10	3	2.3	2	1.4	1.56	0	0	0	0	0	0	0	2	9	2	1	0	0	0	1	0	1	2.75297619	144	4.7	9	5.6	50
55	11	5	6	5	4	6	2	2	2.4	2	2.4	1.67	4	4	4	3	2	1	2	5	6	1	1	10	1	1	1	1	1	4.923076923	132	4.4	9	4.8	43
70	6	3	4	2	4	5	13	5	1.3	1	1	1	0	0	0	0	0	0	1	1	5	3	1	0	0	0	1	0	0	2.151211362	131	4	9.6	3.6	35
40	14	4	6	5	6	5	11	8	3.2	1.44	1	1	1	1	0	0	0	0	2	2	10	0	0	0	0	1	1	1	1	3.658963585	133	5.4	8.2	7.5	62
79	8	4	5	0	3	6	8	6	3.9	1.56	1	1.56	0	0	0	0	0	4	4	2	5	0	2	0	1	1	1	1	1	3.303747535	140	5	9.4	4.8	45
58	6	1	5	4	5	6	4	3	1.4	2.56	2	1	0	0	0	0	0	0	0	5	7	0	0	0	0	1	1	0	1	3.557504873	138	4.9	9.7	4.8	47
73	10	4	3	3	4	6	8	2	2.4	1	2	2.11	0	0	0	0	0	0	0	1	9	0	0	0	0	1	1	1	0	2.568351284	136	6.1	9.6	3.8	36
67	10	6	6	5	5	6	6	2	4.7	5.22	3.4	3.89	3	6	5	5	4	3	5	4	16	7	2	7	2	1	1	1	0	2.485746864	140	4.3	9.5	4.9	47
74	0	1	2	2	3	5	3	2	2.1	2.6	2.25	1	0	0	0	0	0	1	0	2	5	0	0	0	0	1	1	1	0	2.218649518	135	4.3	9.5	4.1	39
52	11	5	5	5	6	5	4	6	2.3	2.11	2.8	2.33	5	2	2	2	0	0	0	2	5	2	1	0	0	0	1	0	0	1.853813559	135	3.7	8.8	3.9	34
41	15	6	6	5	5	6	4	3	2.2	2.89	2.8	2.78	6	6	6	5	3	1	2	4	6	2	1	1	1	1	1	1	0	2.428571429	149	4.4	9	4.5	41
59	8	5	6	4	6	6	8	2	2.3	2.56	2.2	1.89	2	2	2	5	2	1	2	4	8	2	1	2	1	1	1	1	0	3.247450349	138	5.4	9.2	6.4	59
32	N/A	2	5	5	5	6	9	7	2.9	2.56	2.6	3.22	4	4	3	3	4	3	3	4	8	5	1	6	2	1	1	0	0	4.147812971	138	4.4	8.9	5.2	46
65	9	4	5	0	6	6	5	5	1.4	1	1	1	0	0	0	0	0	0	0	1	5	0	0	0	0	0	1	0	1	4.092261905	137	4.5	9	3.5	32
56	7	3	4	2	5	5	3	2	1	1	1	1	0	0	0	0	0	0	4	4	5	0	0	14	1	1	0	1	0	2.876901798	141	5.1	10.2	4.6	47
69	12	5	6	3	4	6	8	5	1.7	1.67	1.6	1.44	0	0	0	0	0	0	0	5	9	3	2	4	1	0	1	0	0	3.214285714	142	4.4	9.1	3	27
56	N/A	5	6	4	5	6	7	3	2.5	1.44	1.8	1.67	0	0	0	0	0	3	4	4	9	8	1	6	2	1	1	1	1	2.156862745	138	4.8	9.4	7.3	69
69	6	4	5	3	3	6	2	1	1.6	2.56	2.8	2.22	8	8	8	8	0	4	4	6	11	14	1	8	1	1	1	1	1	3.898635478	133	6.1	9	5.5	50
62	N/A	3	0	0	3	6	3	2	2.6	2.56	3.4	1.67	6	4	4	4	4	4	1	3	5	0	0	8	1	1	1	0	1	3.585492228	134	3.8	8.8	3.9	34
49	15	7	6	4	5	6	9	10	2	2	2.2	2	0	0	0	0	0	2	3	5	11	2	2	2	2	1	1	0	0	3.783783784	132	4.5	9.4	4	38
40	16	4	4	0	4	5	5	6	3.2	3.33	1.6	2.22	0	0	0	0	0	0	0	4	6	2	2	10	2	1	1	0	0	4.754901961	137	4.9	8.6	4.6	40
78	5	4	5	0	3	5	5	2	2.3	1	1.6	1	0	0	0	0	0	1	0	4	7	0	0	0	0	0	1	0	1	3.880683464	139	5.1	9.8	7	69
76	10	4	6	3	5	6	7	3	1.2	1	1	1	0	0	0	0	0	0	0	1	5	0	0	0	0	0	1	0	1	3.418803419	135	4.4	9.4	3.5	33
61	6	1	0	0	3	6	1	1	2.1	1.89	2.8	2.22	0	0	0	0	0	2	2	6	5	11	2	5	2	0	1	0	0	4.066488572	138	5.3	10	4.9	49
58	10	5	4	5	4	6	7	3	1.4	1.56	2.8	1.56	1	2	3	5	5	2	0	5	15	5	1	0	0	0	0	0	0	2.60311021	134	5.4	9.6	4.8	46
74	11	3	4	3	3	6	8	3	2.9	3.33	2	3.44	2	2	3	3	3	0	0	2	8	2	1	1	1	1	1	1	1	2.857142857	144	4.7	9.8	4.4	43
45	16	5	6	5	5	6	8	5	2.2	1.33	1	1	0	0	0	0	0	0	2	2	10	3	1	0	0	0	0	0	0	3.451327434	145	5.2	9.2	5.3	49
60	10	3	5	0	5	6	6	5	4.8	4.5	4.6	4.13	4	6	5	7	3	3	2	5	9	2	2	14	3	0	1	1	1	3.9543058	138	7	8.8	6.2	55
56	6	3	4	3	6	6	10	7	2.3	1.44	1.6	1.22	0	0	0	1	0	0	0	5	5	5	2	4	1	1	1	1	0	4.36164067	139	5.2	8.3	5.6	46
72	6	5	6	0	5	6	10	5	2	2.33	2.2	1.67	1	1	1	1	1	0	0	4	5	0	0	0	0	0	0	1	0	2.45210728	138	4.2	10	5.5	55
73	2	5	6	1	4	6	4	2	2.3	2.78	2.6	1.89	1	2	2	1	2	2	2	4	8	2	1	0	1	0	1	0	0	2.553069421	138	5.6	10.3	4.2	43
52	11	3	5	5	4	6	9	6	2.7	2.67	3	2.56	1	1	1	1	1	1	2	4	6	1	3	1	2	0	1	0	0	3.618421053	140	4.7	9.9	4.9	49
55	6	3	4	2	6	6	10	10	4.7	5.89	5.2	5.78	6	8	7	8	8	3	6	3	13	2	2	5	4	0	1	0	0	8.609271523	139	5.1	10.3	4.8	49
49	12	6	6	4	4	6	8	7	1.9	2	1	1.22	0	0	0	0	0	0	0	4	5	7	2	10	2	0	1	1	1	3.727810651	142	5.6	10.3	4.9	50
32	N/A	6	6	3	3	6	16	8	2.2	2.11	2	2	1	0	2	0	0	1	1	1	11	5	2	5	2	0	0	0	0	4.801600534	132	5.4	8.5	3.5	30
57	N/A	4	6	3	5	6	3	4	3.5	1.78	5.2	2	2	2	2	2	3	2	0	5	7	0	0	0	0	0	0	0	0	5.046948357	138	4	9.6	3.5	34
60	8	6	6	1	5	6	7	5	2	1.78	1.6	1	0	0	0	0	0	0	0	1	5	0	0	2	1	1	1	0	0	3.230148048	143	4.4	9.6	3.2	31
75	6	2	6	1	4	6	11	4	1.5	1.33	1	1	0	0	0	0	0	2	0	4	5	0	0	0	0	0	1	1	1	3.751974724	141	5.1	9.8	5.5	54
64	10	3	5	1	4	6	8	7	3.1	1.44	4.8	1.56	0	0	0	0	0	5	3	5	6	7	1	1	1	1	1	1	1	2.345844504	135	3.3	9.3	5.4	50
42	15	5	6	5	4	6	16	13	2.3	3	2	1.67	2	1	0	1	1	0	2	5	7	2	1	0	0	0	0	0	1	2.647754137	139	4.1	11.3	5.1	58
75	0	1	1	0	4	5	4	2	1.6	2.56	1.8	1.22	0	0	0	0	0	0	0	4	6	2	1	0	0	1	1	1	1	3.261486103	141	3.2	9.7	4	39
75	12	4	5	1	4	6	10	5	1.5	2.89	3.4	1.22	0	0	0	0	0	0	1	1	5	0	0	8	3	1	1	1	1	5.273189327	137	6	9.5	3.9	37
56	9	5	5	0	5	5	5	5	1.7	1	1	1.11	0	0	0	0	0	0	0	2	5	2	1	4	2	0	0	1	1	5.410122164	141	4.9	9.6	5.1	49
47	12	5	5	5	4	5	9	6	2	1.11	1.2	1.11	4	3	3	3	3	0	0	2	8	2	1	2	1	0	0	0	0	3.786407767	139	4.1	10	4.5	45
61	11	5	5	5	5	6	16	7	1.1	1	1	1	4	5	2	4	0	0	0	3	6	4	2	0	0	0	1	1	1	3.215223097	136	4.7	10.4	5.4	56
57	12	4	6	4	4	6	7	6	2.6	2.44	2.4	2.67	4	4	4	3	4	2	1	3	15	3	2	2	2	1	1	1	1	4.16138572	141	4.7	8.2	5	41
51	9	6	5	4	4	5	8	4	2.3	2.44	3.6	2.33	1	6	5	4	5	2	4	5	9	3	2	4	2	0	1	0	1	3.725490196	138	4.2	9	4	36
56	12	4	6	4	5	6	6	4	2.7	1.22	3.2	1	0	0	0	0	0	3	1	3	5	3	1	2	1	1	1	1	1	2.60989011	132	4.3	9.6	4	38
44	11	5	6	3	5	6	7	7	2.9	2	1.4	1.22	1	2	2	1	1	1	1	3	11	2	1	2	1	0	1	1	0	2.96037296	142	5.3	8.8	6.3	55
57	13	3	5	4	4	6	3	2	2.2	2	3.2	1.56	1	3	3	2	2	0	0	5	6	0	0	0	0	1	1	0	0	3.962460897	141	5	8.1	3.3	27
48	10	4	6	3	5	6	8	3	1.4	1.33	1.2	1.44	0	0	0	0	0	2	3	3	8	5	1	8	3	1	1	1	0	2.597597598	138	4.9	9.4	6.2	58
57	6	2	1	4	5	6	4	3	1.3	1	1	1	0	0	0	0	0	0	0	3	5	0	0	14	2	1	1	0	1	4.239766082	142	6.1	9.5	3.8	36
58	10	6	6	5	4	6	3	4	2	1.44	2.6	2	0	0	0	1	0	0	0	5	5	2	3	0	0	0	1	1	0	2.767572863	139	4.6	9.7	5.3	51
68	6	4	5	4	2	6	4	3	1.8	1.56	1.4	1.22	0	0	0	0	0	0	0	1	8	2	1	0	0	0	1	0	0	3.236914601	140	4.8	9.6	5.8	56
75	9	2	3	0	3	5	4	4	2.4	2.11	1.2	1.67	2	4	0	0	3	2	1	2	13	0	0	0	0	1	1	1	1	0.984615385	139	4.1	9	3.4	31
47	9	3	4	4	4	6	11	4	4.1	4.11	2	3.56	4	4	3	1	3	4	1	1	7	4	2	4	2	0	1	0	0	3.483353884	141	4.7	8.7	4	35
33	11	4	6	4	4	5	8	7	3.4	3.56	1.6	3.11	4	3	4	2	2	0	0	4	12	1	2	2	2	0	1	0	0	2.728285078	139	4.7	8.5	6.2	53
61	10	6	6	3	6	6	8	5	1.6	1.22	1.4	1	0	0	0	0	0	0	0	2	5	5	2	4	1	0	1	1	0	1.463521188	143	5	9.4	5.5	52
77	9	3	6	0	3	6	6	3	1.2	1.11	2	1	0	0	0	0	0	0	0	6	5	0	0	0	0	0	1	1	1	3.979366249	139	4.5	9.2	4.1	38
40	14	5	6	5	5	6	6	4	1	1	1	1	3	0	3	0	0	0	0	2	5	4	1	2	1	1	1	0	1	3.401826484	136	6.7	7.9	5.5	43
38	7	4	5	2	4	6	7	4	3	2.78	2.8	2.56	6	5	7	6	5	5	6	2	9	4	2	14	3	0	1	1	1	1.838105338	140	4.8	9.4	7.3	69
54	12	3	3	0	4	6	9	1	2.6	3	3	2.33	5	5	7	6	6	4	4	3	5	4	2	4	2	0	1	0	1	2.478070175	139	4.2	9.6	2.9	28
42	10	5	5	4	4	6	7	5	2.4	3	1.4	2.33	1	1	1	1	1	0	0	2	11	2	2	2	2	0	1	0	0	5.259222333	139	5.4	9.8	6	59
70	N/A	2	3	0	5	6	6	3	1.2	1.56	2	1	0	0	0	0	0	0	0	1	5	0	0	0	0	0	1	0	0	1.388888889	138	4.7	9.2	4.3	40
50	6	2	2	4	5	5	5	4	3.8	1.89	2.2	1.22	0	0	0	0	0	1	1	3	5	0	0	0	0	1	1	0	1	3.405066739	134	4.7	9.7	4.5	44
67	11	6	6	2	4	6	6	5	1.5	1.22	1	1	0	0	0	0	0	0	0	1	5	0	0	0	0	0	0	0	1	2.286236854	144	4.7	8.9	3.6	32
84	N/A	2	4	0	3	5	3	2	1.5	1.89	1	1.78	0	0	0	0	0	0	0	3	5	0	0	0	0	1	1	1	0	3.226495726	144	4.5	8.6	4.1	35
82	9	4	1	0	5	6	11	4	1	1.22	1	1	0	0	0	0	0	0	0	3	5	0	0	0	0	0	1	1	0	1.663498099	141	5.8	9.2	5.6	52
71	10	1	4	3	5	6	6	3	2	1.44	1.8	1.33	0	0	0	0	0	0	0	1	5	5	1	4	1	1	0	0	0	3.555982701	139	5.5	10.2	5.1	52
63	10	5	3	0	4	6	6	2	2.2	1.67	1.4	1.78	0	0	0	0	0	0	0	5	5	8	2	12	2	1	1	1	1	3.660130719	136	4.4	9.2	3	28
31	18	3	6	3	5	6	7	3	1.8	2.33	1.2	1.33	1	0	0	0	0	0	0	1	8	3	2	14	2	0	1	0	1	5.949214027	144	4.9	9	6	54
67	10	5	6	0	3	5	11	4	2.2	1.88	1	1.44	0	0	0	0	0	0	0	2	5	14	0	0	1	0	1	1	0	2.73318872	138	4.5	10.6	3.8	40
33	10	1	6	4	3	5	6	5	3.2	3.11	3.2	3	8	3	6	3	3	4	5	3	12	0	2	11	2	1	1	1	1	3.778558875	138	5.1	8.9	3.9	35
58	8	3	5	4	2	5	4	5	2.9	3	2.2	2.56	0	0	0	0	0	1	0	4	7	3	4	5	4	1	1	0	0	4.850574713	136	5.2	9.1	5.3	48
58	6	5	6	0	4	6	8	5	1.9	2.56	2.8	2.22	2	2	2	2	4	5	6	2	15	4	1	2	1	0	1	1	1	2.922442862	138	5.9	9.8	3.4	33
56	10	3	6	0	4	6	11	5	1.5	2.33	2.2	1.44	0	0	0	0	1	1	0	5	6	0	0	0	0	0	1	0	0	3.574580759	138	4.8	10.8	3.3	36
79	7	4	3	2	3	6	9	5	2.6	2.33	1.8	1.89	0	0	0	0	0	0	1	2	5	0	0	2	2	0	1	1	1	3.200393895	139	4.4	10	4.7	47
65	N/A	3	4	0	4	5	5	5	2.2	1.44	1.8	1.89	6	5	6	2	5	2	4	5	7	0	0	0	0	1	1	1	0	2.787356322	140	4.2	9.2	4.7	43
60	10	3	3	3	4	6	5	2	3	2.56	3.8	3.56	6	6	6	6	1	1	0	3	9	5	1	3	2	1	1	0	1	2.564102564	137	5.5	8.5	4.7	40
56	14	3	6	5	4	6	14	9	1.5	2.11	1.8	1.78	1	1	4	4	1	0	0	2	5	0	0	2	1	0	0	0	0	5.755395683	144	4.5	9.3	4.3	40
38	11	5	4	0	4	6	13	8	3.2	3.78	3	1.33	4	2	1	1	0	2	3	4	13	5	2	14	3	0	1	1	0	2.868112014	136	3.7	9.1	6.5	59
68	8	3	3	4	5	6	8	3	1.8	1.33	2	1.44	0	0	0	0	0	1	0	3	5	0	0	0	0	1	1	1	1	2.916468537	136	4.5	8.8	5.1	45
58	6	5	6	1	6	6	8	3	1	1.22	1	1	0	0	0	0	0	0	0	2	7	2	1	2	1	0	0	1	0	3.688760807	138	5.4	10.4	4.3	45
56	6	3	6	5	4	6	7	3	1.2	1.89	2.8	1.22	0	0	0	0	0	2	0	3	5	0	0	0	0	1	1	1	1	2.231198307	138	4.4	9.5	3.6	34
62	6	2	2	0	3	5	6	2	1.6	2.33	2	1.44	0	0	0	0	0	1	1	4	5	2	1	3	1	1	1	1	1	4.172803142	130	4.9	10.3	2.4	25
57	10	4	6	5	4	6	11	5	1.8	1.67	1.4	1.11	2	2	2	2	0	0	0	5	5	1	2	2	1	1	1	1	1	3.38299193	139	3.6	9.4	3.6	34
60	6	1	3	0	5	6	9	3	2.2	4.11	2	2.11	3	0	N/A	3	0	3	2	2	8	8	1	3	1	0	1	1	0	3.662321539	137	4	9.4	3.2	30
53	6	2	4	2	4	5	8	5	2.4	2.56	2	3	0	0	0	0	0	0	0	3	6	14	2	0	0	1	1	0	1	2.889944576	137	4.5	8.9	5.6	50
65	8	4	3	3	4	6	1	2	2.5	1.67	2	1.78	0	0	0	3	0	0	1	3	9	0	0	2	1	1	1	1	1	2.64637777	141	4.1	8.7	4.7	41
62	10	5	5	2	4	6	9	4	1.2	1	1.4	1.11	0	0	0	0	0	0	1	2	5	2	1	0	0	1	1	1	1	0.780189959	139	4.3	9.8	4.3	42
63	6	6	6	4	6	6	2	2	1.4	1.56	2.4	1.67	0	0	0	0	0	0	0	4	5	0	0	1	1					3.818876159
74	10	3	5	0	4	5	4	2	2.8	1.89	2.4	2.67	0	5	0	5	0	0	1	4	13	4	2	2	2	1	1	1	1	2.593582888	143	3.8	9.1	3.4	31
67	8	5	4	2	3	6	5	3	1	1	2	1	0	0	0	0	0	0	0	1	5	0	0	0	0	1	1	1	1	3.047351149	136	3.9	8.4	4.2	35
63	6	2	2	0	4	5	4	7	2.6	2.67	3	2.33	0	0	0	3	0	2	2	3	13	4	2	2	2	0	0	0	1	3.4375	145	4.8	9.9	5.6	55
66	10	4	6	0	4	6	6	3	3.8	4	3.2	4.11	4	5	3	3	3	4	0	4	9	2	2	3	2	0	0	0	0	2.513274336	134	3.9	8.8	3.3	29
47	13	5	6	5	4	6	10	9	1.6	1.11	1.2	1.11	0	0	0	0	0	0	0	2	6	3	1	2	1	0	1	0	1	3.358208955	140	5	8.9	5.5	49
58	N/A	7	6	5	6	6	11	6	3.2	2.67	2	2.11	0	0	0	0	0	1	2	6	5	0	2	0	2	0	1	1	0	3.109243697	140	4.3	8.4	4.5	38
68	4	3	5	0	4	5	3	2	2	2	2.5	2	1	1	1	1	1	0	0	4	5	0	0	0	0	1	1	1	0	3.621495327	141	4.6	9.1	3.5	32
62	6	1	0	0	1	6	0	0	2.8	2.11	3.6	2.33	0	0	0	0	0	2	1	3	13	0	0	0	0	0	1	0	0	1.386687797	137	4.4	8.7	3.8	33
75	10	4	5	2	4	6	4	5	2	2.22	1	1.78	0	0	0	2	1	0	0	3	5	2	1	3	1	1	1	1	0	4.357092115	138	5	9.4	4.2	39
69	10	4	4	0	4	6	5	3	1.8	1.22	1.4	1	0	0	0	0	0	1	0	4	7	3	3	2	3	1	1	1	0	3.896103896	139	5.3	9.1	4.9	45
63	N/A	3	3	0	4	6	7	5	3.2	2.33	1	1.44	0	0	0	0	0	0	3	2	6	0	0	0	0	1	1	1	1	4.802259887	135	5.5	9.8	2.8	27
64	6	3	4	0	4	6	3	1	3.7	2.78	4.2	3.44	4	5	5	6	5	2	3	4	11	14	2	14	1	1	1	1	0	2.323717949	143	4.4	9.8	1.7	17
55	10	5	6	5	4	6	8	7	2.5	2.56	2.6	2	0	0	0	0	0	0	0	2	15	14	2	4	2	0	1	0	1	3.948750263	138	4.2	8.7	5.6	49
54	11	6	6	5	4	6	12	5	1.4	1	1.4	1.56	0	1	1	1	0	5	4	6	7	0	0	0	0	1	1	0	1	2.176781003	139	4.3	8.7	5.5	48
42	12	4	6	5	4	6	15	6	2.5	3	4.4	2.44	3	6	5	5	4	1	2	5	9	2	1	4	2	1	1	1	1	1.848892947	138	5.3	9.1	4.2	38
52	8	3	4	5	5	5	8	6	3.4	3	2.2	2.44	1	0	0	0	0	2	1	2	6	1	1	1	1	1	1	1	1	4.521306658	137	4.4	8.6	3.7	32
50	9	5	6	5	5	5	5	1	2	2	2.2	1.56	1	1	1	1	1	1	0	5	6	0	1	0	1	0	1	0	1	2.52688172	141	4	9.4	4	38
65	10	4	6	5	5	4	6	3	4.1	3.67	2.4	1.89	6	6	7	6	6	4	2	2	7	6	1	6	2	0	1	0	1	3.474232774	137	5.8	12.8	6.5	83
61	N/A	2	3	3	4	6	3	3	1.4	1.44	1.8	1.44	0	0	0	0	0	0	0	4	6	2	2	0	0	1	1	1	1	1.056910569	141	5.2	9.6	4.3	41
61	6	4	5	2	4	4	9	3	2.4	2.33	2.6	1.67	0	0	0	0	0	0	0	1	6	N/A	1	N/A	1	0	1	1	1	4.765161879	138	4.3	9.4	5.2	49
72	6	3	2	0	3	6	6	1	1	1.22	1	1	0	0	0	0	0	0	0	1	7	0	0	0	0	1	1	1	1	2.905811623	139	4.4	9	4	36
33	10	7	6	5	6	6	4	2	2.1	1.22	1.2	1	0	0	0	0	0	0	0	4	9	4	1	0	0	0	1	0	1	2.761341223	143	4.8	10	4.5	45
70	6	5	5	0	5	5	5	3	1.7	1.11	1	1.22	0	0	0	0	0	0	0	1	5	0	0	0	0	0	1	0	0	2.684563758	138	5.2	9.1	3.8	35
63	10	5	3	3	5	5	10	5	2	2.11	1	1.22	3	0	0	0	0	0	4	3	7	5	2	7	1	0	1	0	1	3.575909661	140	5.4	8.7	6.1	53
76	6	2	3	0	3	5	5	4	2.2	2.11	3.6	1.22	0	0	0	0	0	0	0	3	5	8	1	8	1	1	1	1	1	3.588957055	134	5.4	9.1	5.3	48
69	N/A	2	4	0	4	6	1	2	1	1	1	1	0	0	0	0	0	0	0	3	5	3	2	3	2	1	1	1	0	3.0651341	143	5	9.2	4.8	44
68	6	3	4	0	2	6	5	2	3.1	3.22	3.4	2.67	3	0	8	0	0	4	5	6	8	0	0	2	1	1	1	1	1	3.13670412	140	3.6	9.7	5	49
78	0	0	5	4	4	5	5	1	2.2	1.44	3.4	1.78	0	0	0	0	0	0	0	2	5	2	1	2	1	1	1	1	0	3.157894737	137	3.8	8.9	3.7	33
58	10	4	6	5	5	6	8	4	1.8	1.78	3	2	0	0	0	0	0	0	0	3	5	2	1	2	2	1	0	0	0	4.03892944	136	5	10.3	5	52
44	12	7	6	4	4	5	11	6	3.2	2.44	1.2	1.33	0	0	0	0	0	1	1	5	10	14	N/A	7	2	1	1	1	0	2.763532764	137	4.6	10.6	8.9	94
53	6	4	3	2	4	6	4	2	2	2.33	1	1.44	0	0	0	0	0	0	0	3	7	4	1	5	1	1	1	0	0	2.320476638	138	4.6	8.4	1.8	15
66	7	1	2	0	2	6	1	3	3	3	3	3	1	2	1	1	3	0	1	6	5	3	1	4	1	1	1	1	1	3.364352183	137	4.8	10.8	1.9	21
47	8	4	5	5	3	6	3	3	2.7	2.89	1.2	1.89	5	0	0	4	0	1	1	5	7	3	2	3	2	1	1	0	1	2.999143102	133	5.3	8.8	5.9	52
